# Supplementary material for: FRQ-CK1 interaction determines the period of circadian rhythms in Neurospora
Source: Nat Commun. 2019 Sep 25;10:4352. doi: 10.1038/s41467-019-12239-w (PMC6761100; doi:10.1038/s41467-019-12239-w)
Supplement: Supplementary file 4 — Source Data [file 41467_2019_12239_MOESM4_ESM.xlsx]

## Sheet: Figure 1b
						Figure 1b anti-FRQ
				WT
				M10
				M9

## Sheet: Figure 1c
							Figure 1c
					Input					IP
			FRQ
			WC-2

## Sheet: Figure 1d
							Figure 1d
					Input					IP
			FRQ
			CK1a

## Sheet: Figure 1e
							Figure 1e
					Input					IP
			FRQ
			CK1a

## Sheet: Figure 1f
							Figure 1e
					Input					IP
			FRQ
			Myc.CK1a

## Sheet: Figure 2e
						Figure 2e anti-FRQ
				FRQ

## Sheet: Figure 2f
						Figure 2f anti-FRQ
			WT									Q494N
			L488V									4A12

## Sheet: Figure 3a
							Figure 3a
					Input					IP
			FRQ
			Myc.CK1a

## Sheet: Figure 3b
								Figure 3b
						Input					IP
				FRQ
				Myc.CK1a

## Sheet: Figure 3c
										Figure 3c
								Input					IP
					FRQ
					Myc.CK1a

[truncated: 14 more sheets: Figure 3d, Figure 3e, Figure 3f, Figure 4a, Figure 4b, Figure 4e, Figure S1a, Figure S1c, Figure S1d, Figure S2a, Figure S2b, Figure S3a, Figure S3c, Figure S3d]
